# Supplementary material for: Grape Seed Proanthocyanidins Inhibit Replication of the Dengue Virus by Targeting NF-kB and MAPK-Mediated Cyclooxygenase-2 Expression
Source: Viruses. 2023 Mar 30;15(4):884. doi: 10.3390/v15040884 (PMC10140912; doi:10.3390/v15040884)
Supplement: Supplementary file 1 [file viruses-15-00884-s001.zip]

Archive with 1 entries (1 files):
- viruses-2224354-supplementary.pdf
